# Supplementary material for: Analysis of Potential Gene Doping Preparations for Transgenic DNA in the Context of Sports Drug Testing Programs
Source: Int J Mol Sci. 2023 Oct 31;24(21):15835. doi: 10.3390/ijms242115835 (PMC10648417; doi:10.3390/ijms242115835)
Supplement: Supplementary file 1 [file ijms-24-15835-s001.zip]

Archive with 1 entries (1 files):
- ijms-2658577-supplementary.pdf
